# Supplementary material for: A preclinical study—systemic evaluation of safety on mesenchymal stem cells derived from human gingiva tissue
Source: Stem Cell Res Ther. 2019 Jun 13;10:165. doi: 10.1186/s13287-019-1262-5 (PMC6567625; doi:10.1186/s13287-019-1262-5)
Supplement: Supplementary file 2 — Table S1. Rating criteria of abnormal behavior. (XLS 26 kb) [file 13287_2019_1262_MOESM2_ESM.xls]

## Sheet: Sheet1
Table S1. Rating criteria of abnormal behavior.
Typical symptoms		Remarks
-	No symptoms	Characteristics:
+	Expansion of superficial vessels, such as the mouth, ear, nose, and skin flushing	1. Serious adverse reactions appear in the first time of injection.
++	Uneasiness, head hitting against the wall, unsteady standing, falling repeatedly, vomiting repeatedly, salivation, incontinent urination and defecation	2. Typical and multiple symptoms last for over 3 minutes and get gradually worse, even cause death.
+++	Blood pressure going down with shock-like symptoms, such as abrupt breathing and heart beating, dark purple or pale skin, cold limbs, and weak pulse. In case symptoms are progressing, there will be respiratory failure.
++++	Death
