# Supplementary material for: A preclinical study—systemic evaluation of safety on mesenchymal stem cells derived from human gingiva tissue
Source: Stem Cell Res Ther. 2019 Jun 13;10:165. doi: 10.1186/s13287-019-1262-5 (PMC6567625; doi:10.1186/s13287-019-1262-5)
Supplement: Supplementary file 3 — Table S2. Electrocardiogram of rhesus by intravenous injection of GMSCs in short-term toxicity test (n = 4, \documentclass[12pt]{minimal} \usepackage{amsmath} \usepackage{wasysym} \usepackage{amsfonts} \usepackage{amssymb} \usepackage{amsbsy} \usepackage{mathrsfs} \usepackage{upgreek} \setlength{\oddsidemargin}{-69pt} \begin{document}$$ \overline{x} $$\end{document}x¯ ± S). (XLS 29 kb) [file 13287_2019_1262_MOESM3_ESM.xls]

## Sheet: Sheet1
Table S2. Electrocardiogram of rhesus by intravenous injection of GMSCs in short term toxicity test (n=4, x ̅±S).
	Groups	Pre-dose	Day 2	Day 15
Heart rate(beats/min)	GMSCs	189.0±7.0	194.00±18.0**	218.0±9.0
	Control	236.0±42.0	242.00±13.0	225.0±24.0
P-R interval (s)	GMSCs	0.08±0.01	0.08±0.01	0.08±0.01
	Control	0.07±0.01	0.07±0.01	0.06±0.01
Q-T interval (s)	GMSCs	0.20±0.02*	0.20±0.01**	0.19±0.01
	Control	0.17±0.01	0.17±0.01	0.19±0.02
Q-T ratio	GMSCs	0.35±0.03	0.35±0.02	0.36±0.01
	Control	0.34±0.01	0.33±0.02	0.35±0.02
S-T (mv)	GMSCs	0.00±0.03	0.01±0.02*	0.04±0.04
	Control	0.03±0.05	0.06±0.03	0.04±0.04
P wave time(s)	GMSCs	0.04±0.01	0.03±0.01	0.04±0.01
	Control	0.04±0.00	0.04±0.01	0.04±0.01
QSP wave time(s)	GMSCs	0.04±0.01	0.04±0.01	0.04±0.01
	Control	0.04±0.01	0.04±0.01	0.05±0.01
P wave voltage (mv)	GMSCs	0.13±0.02	0.10±0.02	0.16±0.04
	Control	0.17±0.06	0.13±0.06	0.12±0.04
R wave voltage (mv)	GMSCs	1.04±0.12	0.84±0.12	1.12±0.13
	Control	1.25±0.86	0.95±0.41	0.85±0.30
T wave voltage (mv)	GMSCs	0.20±0.04	0.15±0.05	0.26±0.08
	Control	0.29±0.09	0.28±0.12	0.25±0.03
GMSCs is at the concentration of 5.0×107/kg and 0.9 NaCl solution is as Control. *P<0.05, **P<0.01 as compared with Control.
