# Supplementary material for: A preclinical study—systemic evaluation of safety on mesenchymal stem cells derived from human gingiva tissue
Source: Stem Cell Res Ther. 2019 Jun 13;10:165. doi: 10.1186/s13287-019-1262-5 (PMC6567625; doi:10.1186/s13287-019-1262-5)
Supplement: Supplementary file 4 — Table S3. Electrocardiogram of rhesus by intravenous injection of GMSCs in long-term toxicity test (n = 4, \documentclass[12pt]{minimal} \usepackage{amsmath} \usepackage{wasysym} \usepackage{amsfonts} \usepackage{amssymb} \usepackage{amsbsy} \usepackage{mathrsfs} \usepackage{upgreek} \setlength{\oddsidemargin}{-69pt} \begin{document}$$ \overline{x} $$\end{document}x¯ ± S). (XLS 29 kb) [file 13287_2019_1262_MOESM4_ESM.xls]

## Sheet: Sheet1
Table S3. Electrocardiogram of rhesus by intravenous injection of GMSCs in long term toxicity test (n=4, x ̅±S).
		Control	GMSCs(3×106/kg)	GMSCs(6.0×106/kg)	GMSCs(1.2×107/kg)
Heart rate (beat / min)	WP	237.0±24.0	240.0±31.0	255.0±18.0	238.0±26.0
	RP	251.0±36.0	262.0±35.0	265.0±13.0	249.0±33.0
P-R interval (s)	WP	0.07±0.01	0.07±0.01	0.08±0.01	0.07±0.01
	RP	0.08±0.01	0.06±0.01	0.07±0.01	0.06±0.01
Q-T interval (s)	WP	0.17±0.02	0.17±0.02	0.16±0.01	0.17±0.02
	RP	0.15±0.01	0.16±0.02	0.16±0.01	0.17±0.03
Q-T ratio	WP	0.34±0.03	0.33±0.03	0.33±0.03	0.34±0.02
	RP	0.31±0.02	0.34±0.03	0.32±0.02	0.33±0.04
S-T(mv)	WP	0.03±0.03	0.02±0.03	0.02±0.05	0.03±0.04
	RP	0.06±0.04	0.04±0.03	0.00±0.03	0.02±0.08
P wave time(s)	WP	0.04±0.01	0.04±0.01	0.04±0.00	0.04±0.01
	RP	0.04±0.01	0.03±0.01	0.03±0.01	0.04±0.01
QSP wave time(s)	WP	0.05±0.01	0.05±0.01	0.04±0.01	0.05±0.01
	RP	0.04±0.01	0.05±0.01	0.04±0.01	0.06±0.01**
P wave voltage (mv)	WP	0.15±0.07	0.15±0.06	0.15±0.05	0.12 ±0.04
	RP	0.11±0.05	0.15±0.08	0.15±0.05	0.15 ±0.04
R wave voltage (mv)	WP	1.11± 0.45	1.33±0.58	1.04±0.58	1.32±0.47
	RP	0.90±0.58	0.99±0.51	1.25±0.38	1.06±0.36
T wave voltage (mv)	WP	0.15±0.11	0.22±0.10	0.25±0.12	0.23±0.15
	RP	0.18±0.11	0.30±0.05	0.11±0.18	0.19±0.17
0.9 NaCl solution is as Control. *P<0.05, **P<0.01 as compared with Control.
