# Supplementary material for: A preclinical study—systemic evaluation of safety on mesenchymal stem cells derived from human gingiva tissue
Source: Stem Cell Res Ther. 2019 Jun 13;10:165. doi: 10.1186/s13287-019-1262-5 (PMC6567625; doi:10.1186/s13287-019-1262-5)
Supplement: Supplementary file 5 — Table S4. Bone marrow count of rhesus by intravenous injection of GMSCs in long-term toxicity test (n = 4, \documentclass[12pt]{minimal} \usepackage{amsmath} \usepackage{wasysym} \usepackage{amsfonts} \usepackage{amssymb} \usepackage{amsbsy} \usepackage{mathrsfs} \usepackage{upgreek} \setlength{\oddsidemargin}{-69pt} \begin{document}$$ \overline{x} $$\end{document}x¯ ± S). (XLS 31 kb) [file 13287_2019_1262_MOESM5_ESM.xls]

## Sheet: Sheet1
Table S4. Bone marrow count of rhesus by intravenous injection of GMSCs in long term toxicity test(n=4, x ̅±S ) .
			Control	GMSCs(3×106/kg)	GMSCs(6.0×106/kg)	GMSCs(1.2×107/kg)
Erythrocyte	Pronormoblast	WP	2.67±0.26	3.58±0.59**	3.58±0.59**	3.58±0.59**
		RP	3.13± 0.85	2.88± 0.85	3.25±0.65	3.63±0.85
	Basophilic-normoblast	WP	4.42± 0.97	3.75± 0.94	4.25±0.52	4.08±0.86
		RP	4.88± 0.48	4.38± 0.25	4.50±0.71	5.63±0.85
	Polychromatic-normoblast	WP	9.42± 0.49	9.83 ± 0.75	10.25±0.94	10.17±0.68
		RP	10.0±0.41	11.25±0.65*	9.88±0.85	10.25±0.65
	Orthochromatic- normoblast	WP	11.17±0.98	10.33±1.33	10.58±1.24	11.500±1.000
		RP	13.13±0.48	12.13± 1.11	12.13±0.63	12.38± 0.63
Lymphocyte	Primary	WP	1.67±0.61	1.42±0.59	1.42±0.38	1.58±0.38
		RP	1.00±0.71	1.75±0.29	1.63±0.48	1.00±0.58
	Naive	WP	1.83±0.82	1.83±0.52	1.00±0.78	1.50±0.63
		RP	2.13±0.75	2.25±0.29	1.50±0.41	1.25±0.29
	Mature	WP	4.42±0.49	4.75±1.54	5.08±1.32	4.50±1.00
		RP	3.63±1.44	4.38±0.63	4.75±1.71	3.13±0.48
Monocyte	Primary	WP	1.08±0.86	0.92±0.86	0.83±0.68	1.08±0.59
		RP	0.25±0.29	0.63±0.63	1.13±0.85	0.38±0.25
	Naive	WP	1.75±0.52	1.42±0.59	1.42±0.38	1.17±0.41
		RP	1.13±0.48	1.13±0.63	1.50±0.41	0.75±0.65
	Mature	WP	2.17±0.52	2.83±0.52	1.83±0.75	1.75±0.94
		RP	2.50±0.41	2.50±1.08	3.38±1.18	1.00±0.71*
*P<0.05, **P<0.01 is compared with Control (0.9%NaCl solution).
